# Supplementary material for: Population Structure of a Hybrid Clonal Group of Methicillin-Resistant Staphylococcus aureus, ST239-MRSA-III
Source: PLoS One. 2010 Jan 5;5(1):e8582. doi: 10.1371/journal.pone.0008582 (PMC2797301; doi:10.1371/journal.pone.0008582)
Supplement: Table S2 — Additional primer sets. (0.04 MB XLS) [file pone.0008582.s003.xls]

## Sheet: Sheet1
Locus (name/N315 tag)	Primer	Sequence (5' to 3')	Tm	Trimmed allele length (bp)	Comments
rrs1/SA0500	rrs1F	AAAGCGCAATTCGGTGGAC	56.7	309
	rrs1R	AGCTTAGTATCTTTTTGCCTGTT	55.3
rrs4/SA2317-8	rrs4F	ATCATCTTTATAGCATTCATCATTA	53.1	121
	rrs4R	ATTTACATTGTACCTTTTATTTATT	51.5
rrs5/SA0202	rrs5F	AGAAAATCATACCGAAACAACTCAT	56.4	284	no overlap with ggt allele
	rrs5R	CTTACATCTCCAATATAGGCATCTG	59.7
rrs6/SA0548	rrs6F	AGATTTTAAACGCCTTGGTG	53.2	307
	rrs6R	ATTTATATCCTGGTTCTGTTAC	52.8
rrs8/SA2107	rrs8F	ACAAGTCGACTATGGTAACAAAAT	55.9	368
	rrs8R	AACGTAAGAGAATGAAAAATAAGC	54.2
isaA/SA2356	isaAF	TCATTAGCAGTGGCATTAGGTGTA	59.3	519
	isaAR	CAGCTGCGTTGATTTGTTGGTC	60.3
sbi/SA2206	sbiF	AAAAAGCAATCGTTCGTCA	50.2	462	90 bp indel in allele 5
	sbiR	TGTTTTTACTAATGTTGGGTTTTG	54.2
glpT/SA0325	glpTF	TGTAAGTGAACGCGGAAGTAAGAC	61	476
	glpTR	GTGACACCTAACATAAAGAAGAA	55.3
lj2/SA0314	lj2F	TAAAATCAAATAAAGCGAGACT	50.9	539
	lj2R	TGAGGAAAAGCAAATACACC	53.2
ggt/SA0202	ggtF	TGGGACAATCACTTTAGAGGA	55.9	501	no overlap with rrs5 allele
	ggtR	AATCGTTGGAGCCATGTTACTTA	57.1
lj1/SA0312	lj1F	AGTTGGCTCTGGTGGTGTGAT	59.9	537
	lj1R	AATGATGCGTGCTTGATGTGCT	58.4
topB/SA2051	topBF	GATATGATTGTCGAGCGTTTTT	54.7	423
	topBR	ATTTTTCTTCCCATTGTGC	50.2
fdhD/SA2075	fdhDF	ATGGTGAAGAATTTGCGACTGT	56.5	532
	fdhDR	CGAATAAATCCAACTGCCGTAATA	57.6
hutU/SA2122	hutUF	AGTAGCCTTCAATAACGGAGTG	58.4	443
	hutUR	CCATCTGCTACAACAACCATACCC	62.7
feoB/SA2337	feoBF	ATTTACATGGATTGGCACACC	55.9	504
	feoBR	GTTTTAATGGAAGGCACACG	55.2
lj3/SA0315	lj3F	GAGTATTGGGCATTTGAGAGTCGT	61	534
	lj3R	GTTCCGGAGTGCTGCTGTAATC	62.1
left/SA0318	PL5F	AGTGGCTTTCCTCTTGAT	51.4	995	9 bp indel in allele 6
	PL5R	CATTTGCTGCTGGTGTAT	51.4
	P7LF	TGCATAAGGGAACACAATAGG	55.9
	P7LR	TCTTTTTAACAGGTCATCATACAT	54.2
right/SA2339	PR4F	ACGTATTTGTGCCTTTTCA	50.2	1049
	PR4R	TTATTAATCGTATCACTCATCGTT	54.2
	PR6F	TACGGCTAATGTCAGTGTG	54.5
	PR6R	ATCGCAAAACATAAATGGTC	51.2
Note: All loci amplified with 55 deg C annealing temperature in PCR reactions
